# Supplementary material for: Conserved Active-Site Residues Associated with OAS Enzyme Activity and Ubiquitin-Like Domains Are Not Required for the Antiviral Activity of goOASL Protein against Avian Tembusu Virus
Source: Viruses. 2018 Jul 15;10(7):371. doi: 10.3390/v10070371 (PMC6071104; doi:10.3390/v10070371)
Supplement: Supplementary file 1 [file viruses-10-00371-s001.zip]

Archive with 1 entries (1 files):
- viruses-306032-SI.pdf
